# Supplementary material for: Automated algorithms for seizure forecast: a systematic review and meta-analysis
Source: J Neurol. 2024 Sep 6;271(10):6573–87. doi: 10.1007/s00415-024-12655-z (PMC11447137; doi:10.1007/s00415-024-12655-z)
Supplement: Supplementary file 1 — (xlsx 16 KB) [file 415_2024_12655_MOESM1_ESM.xlsx]

## Sheet: summary
Title	First author, year	Data source	Sample size	# Seizures (median)	Input data	Type of input data	Forecast horizon	Train-test approach	AUC	BSS	Acc	Sen	% of time in each state	% of significant forecasts	FPR	BS	Other metrics
Seizure Forecasting from Subcutaneous EEG Using Long Short Term Memory Neural Networks: Algorithm Development and Optimization	Attia, 2021	24/7 EEG SubQ trial	1	22	sqEEG	SMPS	1h	R	0.75			0.73		1	5.82 (h/day)
					sqEEG and ToD				0.81			0.73		1	2.62 (h/day)
Seizure Forecasting by High-Frequency Activity (80-170 Hz) in Long-term Continuous Intracranial EEG Recordings	Chen, 2022	NeuroVista trial	15	151	EEG cyclic profile	CDE	5min	R	0.91 ± 0.08			0.88 ± 0.11	LR: 80%	1			GSS: 0.86 ± 0.10
			12					P	0.75 ± 0.10			0.57 ± 0.22	LR: 80%	0.92			GSS: 0.66 ± 0.14
Prediction of seizure likelihood with a long-term, implanted seizure advisory system in patients with drug-resistant epilepsy: A first-in-man study	Cook, 2013	NeuroVista trial	11	14	iEEG features	SMPS	5min	R				0.78 ± 0.13	HR: 27.8%, LR: 42.2%
			10	31				P				0.66 ± 0.25	HR: 23%, LR: 45%				Likelihood ratio: 5.1 (+2 patients with all events in HR)
Comparison between epileptic seizure prediction and forecasting based on machine learning	Costa, 2024	EPILEPSIAE database	40	5	sEEG	SMPS	10min	P		0.01 ± 0.15		0.24 ± 0.29	HR: 10%		0.4 (/h)	0.18 ± 0.1
Daily resting-state intracranial EEG connectivity for seizure risk forecasts	Cousyn, 2022	self-collected	10	2	iEEG features	SMPS	24h	R	0.79		0.77 [min. 0.52 – max. 1]						F1-score: 0.78 [min.0.62 – max. 1]
								P		0.72 ± 0.22						0.13 ± 0.11
Can heart rate variability identify a high-risk state of upcoming seizure?	Cousyn, 2023	self-collected	15	2	HR features	SMPS	24h	R	0.79 ± 0.17		5.76 ± 19.15	0.86 ± 0.15					F1-score: 5.63 ± 18.64, Spe: 1.26 ± 1.59
			14					P								median: 0.3 [0.18;0.48]
The circadian profile of epilepsy improves seizure forecasting	Karoly, 2017	NeuroVista trial	9	102	iEEG features	SMPS	30min	R	0.79 ± 0.08
								P		0.05 ± 0.06		0.55 ±0.15	HR: 25.3%
					seizure cyclic profile	CDE				0.05 ± 0.03		0.47 ±0.15	HR: 24.4%
					ensemble	both				0.11 ± 0.07		0.61 ±0.1	HR: 24.7%
Forecasting cycles of seizure likelihood	Karoly, 2020	self-collected and NeuroVista trial	50	mean: 109	seizure cyclic profile	CDE	5min	P	0.85 ± 0.05		0.69 ± 0.13		HR: 14.8%, LR:67.1%	1
Learning to generalize seizure forecasts	Leguia, 2022	NeuroPace trial and 24/7 EEG SubQ trial	161	143	seizure times	SMPS	24h	R	0.63 ± 0.08	0.08 ± 0.10				0.45
					hourly counts of IEA				0.65 ± 0.05	0.08 ± 0.08				0.31
					IEA cyclic profile	CDE			0.69 ± 0.06	0.10 ± 0.09				0.6
Critical slowing down as a biomarker for seizure susceptibility	Maturana, 2020	NeuroVista trial	14	151	iEEG features cyclic profile	CDE	2min	P				0.72 ±0.21	HR: 7.75%
Ambulatory seizure forecasting with a wrist-worn device using long-short term memory deep learning	Nasseri, 2021	self-collected	6	16	ACC, BVP, EDA, TEMP, HR, ToD, signal quality metrics	SMPS	1h	R	0.75 ± 0.15			0.66 ±0.04	HR: 5 (h/day)	0.83
Identifying seizure risk factors: A comparison of sleep, weather, and temporal features using a Bayesian forecast	Payne, 2020	NeuroVista trial	8	157	sleep features cyclic profile	CDE	10min	P	0.63 ± 0.11					0.62
					weather features cyclic profile				0.55 ± 0.10					0.62
					seizure cyclic profile				0.69 ± 0.08					0.75
					ensemble				0.68 ± 0.11					0.75
Forecasting seizure risk in adults with focal epilepsy: a development and validation study	Proix, 2021	NeuroPace trial	18	mean: 43	IEA rates and seizure times	SMPS	24h	P	median [IQR]: 0.61 [0.59,0.64]	median [IQR]: 0.02 [0.01,0.04]				0.11
							1h		median [IQR]: 0.60 [0.57,0.65]	median [IQR]: 0.01 [0.00,0.01]				0.67
					seizure and IEA cyclic profiles	CDE	24h		median [IQR]: 0.73 [0.65,0.76]	median [IQR]: 0.17 [0.11,0.26]				0.83
							1h		median [IQR]: 0.70 [0.64,0.77]	median [IQR]: 0.02 [0.01,0.02]				0.94
					ensemble	both	1h		median [IQR]: 0.75 [0.69,0.81]	median [IQR]: 0.03 [0.02,0.06]				1
Forecasting Seizure Likelihood With Wearable Technology	Stirling, 2021	self-collected	11	94	HR features, sleep features, activity features, HR cyclic profile, seizure times	both	24h	R	0.66 ± 0.11				median LR:18%	0.91		21.91 ± 72
			8					P	0.59 ± 0.16					0.5
			11				1h	R	0.74 ± 0.10				median HR: 14%	1		0.17 ± 0.05
			8					P	0.65 ± 0.18					0.88
Seizure Forecasting Using a Novel Sub-Scalp Ultra-Long Term EEG Monitoring System	Stirling, 2021	Minder sub-scalp system trial	1	134	seizure and IEA cyclic profiles	CDE	1h	P	0.88			0.83	HR: 26%, LR: 63%
Seizure Susceptibility Prediction in Uncontrolled Epilepsy	Truong, 2021	EPILEPSIAE database	30	mean: 9	sEEG	SMPS	30min	R	0.69
					sEEG and seizure cyclic profile	both			0.69
Seizure forecasting using minimally invasive, ultra-long-term subcutaneous electroencephalography: Individualized intrapatient models	Viana, 2022	24/7 EEG SubQ trial	6	17	sqEEG	SMPS	1h	R	0.65 ± 0.17			64.83 ± 12.8	HR: 33.3%	0.67	8 (h/day)
					sqEEG and ToD				0.73 ± 0.07			73 ± 4.43	HR: 31.47%	0.83	7.5 (h/day)
Forecasting seizure likelihood from cycles of self-reported events and heart rate: a prospective pilot study	Xiong, 2023	self-collected	13	71	seizure and HR cyclic profiles	CDE	24h	R	0.70 ± 0.15	0.20 ± 0.23				0.85
			6	39				P	0.74 ± 0.17	0.17 ± 0.17				0.83
			13	71			1h	R	0.71 ± 0.12	0.04 ± 0.03		0.61	HR: 27%	0.69
			6	39				P	0.76 ± 0.07	0.05 ± 0.05		0.56	HR: 18%	0.67
